# Supplementary material for: Potential Efficacy of Polyphenols and Isothiocyanates in the Management of Genitourinary Diseases: A Systematic Review of Preclinical and Clinical Studies
Source: Int J Mol Sci. 2026 Feb 8;27(4):1660. doi: 10.3390/ijms27041660 (PMC12940174; doi:10.3390/ijms27041660)
Supplement: Supplementary file 1 [file ijms-27-01660-s001.zip]

Archive with 1 entries (1 files):
- ijms-4115439-supplementary.pdf
